# Supplementary material for: Loss of SAV1 in Kidney Proximal Tubule Induces Maladaptive Repair after Ischemia and Reperfusion Injury
Source: Int J Mol Sci. 2024 Apr 23;25(9):4610. doi: 10.3390/ijms25094610 (PMC11083677; doi:10.3390/ijms25094610)
Supplement: Supplementary file 1 [file ijms-25-04610-s001.zip]

Archive with 1 entries (1 files):
- ijms-2925465-supplementary.xlsx
