# Supplementary material for: Loss of SAV1 in Kidney Proximal Tubule Induces Maladaptive Repair after Ischemia and Reperfusion Injury
Source: Int J Mol Sci. 2024 Apr 23;25(9):4610. doi: 10.3390/ijms25094610 (PMC11083677; doi:10.3390/ijms25094610)
Supplement: Supplementary file 1 [file ijms-25-04610-s001.zip › ijms-2925465-supplementary.xlsx]

## Sheet: Fig. 2c
SAV1 EXPRESSION
Animal no.	Wild-type	SAV1ptKO
1	0.879739	0.700201
2	1.02269	0.732049
3	1.11727	0.796424
4	0.980304	0.605838
mean	1	0.708628
SD	0.0985171	0.0793589
SEM	0.0492585	0.0396794
Normality Test (Shapiro-Wilk) :				Passed (p=0.688)
Equal Variance Test (Brown-Forsythe) :				Passed (p=0.710)
Student's t Test :
t=4.606 with 6 degrees of freedom (two-tailed p value=0.00367)

## Sheet: Fig. 2d
KIDNEY WEIGHT / TIBIAL LENGTH3
Kidney weight (g)
Animal no.	Wild-type	SAV1ptKO
1	0.1843	0.1364
2	0.1904	0.1456
3	0.1371	0.1407
4	0.1307	0.181
5	0.1371	0.1575
6	0.1287	0.1566
mean	0.151383	0.152967
SD	0.0281289	0.0161172
SEM	0.0114836	0.0065798
Tibial length (mm)
Animal no.	Wild-type	SAV1ptKO
1	17.4	17.75
2	18.3	17.7
3	16.9	17.25
4	17.05	17.65
5	17.2	17.6
6	17.65	17.35
mean	17.4167	17.55
SD	0.506623	0.202485
SEM	0.206828	0.082664
g/mm3 x 105
Animal no.	Wild-type	SAV1ptKO
1	3.49847	2.43904
2	3.1068	2.62568
3	2.84039	2.74111
4	2.63695	3.29188
5	2.69434	2.88897
6	2.34069	2.99843
mean	2.85294	2.83085
SD	0.403859	0.299223
SEM	0.164875	0.122157
Normality Test (Shapiro-Wilk) :				Passed (p=0.948)
Equal Variance Test (Brown-Forsythe) :				Passed (p=0.606)
Student's t Test :
t=0.108 with 10 degrees of freedom (two-tailed p value=0.916)

## Sheet: Fig 3a,b
PLASMA CREATININE								BLOOD UREA NITROGEN
mg/dl								mg/dl
Kidney no.	Sham		IRI 24 h		IRI 48 h			Kidney no.	Sham		IRI 24 h		IRI 48 h
	Wild-type	SAV1ptKO	Wild-type	SAV1ptKO	Wild-type	SAV1ptKO			Wild-type	SAV1ptKO	Wild-type	SAV1ptKO	Wild-type	SAV1ptKO
1	0.281244	0.290646	2.07347	3.13369	1.28814	2.71637		1	21.7286	24.1087	105.109	141.89	85.6698	125.268
2	0.229574	0.311188	1.99058	2.01048	0.65964	2.91631		2	26.0354	27.9993	122.232	118.469	60.4835	122.62
3	0.270105	0.265848	1.95118	2.79462	1.11783	2.40666		3	24.1045	30.0455	129.669	132.011	112.221	117.78
4	0.273215	0.301318	2.0756	2.24243	0.627642	1.57583		4	19.4348	27.9873	121.368	137.72	83.6476	120.084
5	0.214473	0.297965	2.20451	1.92725	0.71691	1.87783		5	17.9142	20.114	126.276	122.495	95.9935	115.52
6	0.244957	0.397645	2.21782	2.49615	0.824554	2.17151		6	26.4977	28.6124	117.173	121.123	121.555	116.854
Mean	0.252261	0.310768	2.08553	2.4341	0.872453	2.27742		Mean	22.6192	26.4779	120.304	128.951	93.2618	119.688
SD	0.0268085	0.0452189	0.108595	0.468259	0.270081	0.506099		SD	3.52107	3.68752	8.58966	9.65922	21.872	3.71297
SEM	0.0109445	0.0184605	0.0443338	0.191166	0.11026	0.206614		SEM	1.43747	1.50543	3.50671	3.94336	8.92922	1.51581
vs. wild-type		0.743		0.058		<0.001
vs. sham			<0.001	<0.001	0.004	<0.001		Logarithmic transformation
vs. IRI 24 h					<0.001	0.653		Kidney no.	Sham		IRI 24 h		IRI 48 h
									Wild-type	SAV1ptKO	Wild-type	SAV1ptKO	Wild-type	SAV1ptKO
Normality Test (Shapiro-Wilk) :			Passed (P = 0.056)					1	1.33703	1.38217	2.02164	2.15195	1.93283	2.09784
								2	1.41556	1.44715	2.08718	2.0736	1.78164	2.08856
Two-way ANOVA								3	1.3821	1.47778	2.11284	2.12061	2.05007	2.07107
Source of Variation		DF	SS	MS	F	P		4	1.28858	1.44696	2.0841	2.139	1.92245	2.07949
IRI		2	24.223	12.111	129.095	<0.001		5	1.2532	1.3035	2.10132	2.08812	1.98224	2.06266
SAV1ptKO		1	3.284	3.284	34.999	<0.001		6	1.42321	1.45655	2.06883	2.08323	2.08477	2.06764
IRI x SAV1ptKO		2	3.013	1.507	16.058	<0.001		Mean	1.34995	1.41902	2.07932	2.10942	1.959	2.07788
Residual		30	2.815	0.0938				SD	0.0692815	0.0650172	0.0320288	0.0323466	0.107826	0.0134008
Total		35	33.334	0.952				SEM	0.0282841	0.0265432	0.0130757	0.0132055	0.0440198	0.00547084
								vs. wild-type		0.053		0.412		0.003
								vs. sham			<0.001	<0.001	<0.001	<0.001
								vs. IRI 24 h					0.006	0.661
								Normality Test (Shapiro-Wilk) :			Passed (P = 0.151)
								Two-way ANOVA
								Source of Variation		DF	SS	MS	F	P
								IRI		2	3.627	1.813	462.767	<0.001
								SAV1ptKO		1	0.0492	0.0492	12.55	0.001
								IRI x SAV1ptKO		2	0.0118	0.00591	1.509	0.237
								Residual		30	0.118	0.00392
								Total		35	3.805	0.109

## Sheet: Fig 3d-f
TUBULAR INJURY SCORE IN CORTEX																					TUBULAR INJURY SCORE IN OSOM																					TUBULAR INJURY SCORE IN ISOM
Tubular injury score per image																					Tubular injury score per image																					Tubular injury score per image
image no.	kidney no.	Sham						IRI 24 h						IRI 48 h							image no.	kidney no.	Sham						IRI 24 h						IRI 48 h							image no.	kidney no.	Sham
		Wild-type			SAV1ptKO			Wild-type			SAV1ptKO			Wild-type			SAV1ptKO						Wild-type			SAV1ptKO			Wild-type			SAV1ptKO			Wild-type			SAV1ptKO						Wild-type			SAV1ptKO
		injured	total	%	injured	total	%	injured	total	%	injured	total	%	injured	total	%	injured	total	%				injured	total	%	injured	total	%	injured	total	%	injured	total	%	injured	total	%	injured	total	%				injured	total	%	injured	total	%
1	1	0	51	0	1	43	2.32558	16	49	32.6531	16	51	31.3725	3	46	6.52174	13	45	28.8889		1	1	0	64	0	0	59	0	56	67	83.5821	54	59	91.5254	49	56	87.5	52	60	86.6667		1	1	0	59	0	1	64	1.5625
2		1	53	1.88679	0	48	0	16	50	32	24	57	42.1053	10	52	19.2308	16	48	33.3333		2		0	53	0	1	57	1.75439	58	62	93.5484	61	64	95.3125	52	60	86.6667	43	47	91.4894		2		1	58	1.72414	0	55	0
3		0	44	0	0	45	0	24	57	42.1053	18	52	34.6154	5	46	10.8696	15	48	31.25		3		0	59	0	2	55	3.63636	59	63	93.6508	64	68	94.1176	50	54	92.5926	46	49	93.8776		3		0	62	0	0	66	0
4		1	52	1.92308	0	45	0	17	50	34	26	62	41.9355	6	50	12	19	50	38		4		0	63	0	0	64	0	51	56	91.0714	66	71	92.9577	49	53	92.4528	51	56	91.0714		4		0	54	0	0	58	0
5		0	58	0	0	54	0	19	55	34.5455	30	67	44.7761	11	53	20.7547	13	44	29.5455		5		1	67	1.49254	0	50	0	61	64	95.3125	66	69	95.6522	51	55	92.7273	51	54	94.4444		5		0	60	0	2	51	3.92157
6	2	0	50	0	0	45	0	21	55	38.1818	19	53	35.8491	4	44	9.09091	22	53	41.5094		6	2	0	48	0	0	52	0	53	66	80.303	51	59	86.4407	57	62	91.9355	41	44	93.1818		6	2	0	59	0	1	64	1.5625
7		0	53	0	0	42	0	19	51	37.2549	18	53	33.9623	3	45	6.66667	19	52	36.5385		7		0	54	0	1	62	1.6129	50	54	92.5926	52	55	94.5455	41	46	89.1304	59	67	88.0597		7		0	64	0	0	51	0
8		0	52	0	2	53	3.77358	16	50	32	21	57	36.8421	10	52	19.2308	16	47	34.0426		8		0	62	0	0	50	0	49	58	84.4828	54	59	91.5254	54	60	90	52	56	92.8571		8		1	45	2.22222	0	48	0
9		1	47	2.12766	1	52	1.92308	15	47	31.9149	20	54	37.037	1	44	2.27273	17	48	35.4167		9		0	56	0	0	58	0	53	55	96.3636	52	58	89.6552	55	63	87.3016	51	55	92.7273		9		0	54	0	0	48	0
10		0	51	0	1	48	2.08333	14	47	29.7872	10	45	22.2222	2	42	4.7619	25	58	43.1034		10		1	62	1.6129	0	63	0	57	64	89.0625	58	61	95.082	51	60	85	50	53	94.3396		10		0	46	0	1	44	2.27273
11	3	0	57	0	0	53	0	23	56	41.0714	17	52	32.6923	14	58	24.1379	12	42	28.5714		11	3	0	62	0	1	65	1.53846	54	58	93.1034	56	60	93.3333	60	68	88.2353	45	47	95.7447		11	3	1	44	2.27273	1	50	2
12		1	46	2.17391	0	60	0	21	54	38.8889	16	49	32.6531	8	52	15.3846	24	57	42.1053		12		1	45	2.22222	0	50	0	44	48	91.6667	50	56	89.2857	53	57	92.9825	51	55	92.7273		12		0	53	0	1	54	1.85185
13		0	45	0	1	50	2	21	56	37.5	11	46	23.913	11	56	19.6429	21	52	40.3846		13		2	68	2.94118	0	53	0	43	47	91.4894	54	58	93.1034	53	58	91.3793	59	63	93.6508		13		1	49	2.04082	0	58	0
14		1	46	2.17391	0	50	0	15	49	30.6122	13	50	26	8	47	17.0213	18	49	36.7347		14		0	63	0	1	45	2.22222	46	56	82.1429	50	52	96.1538	50	52	96.1538	53	57	92.9825		14		1	52	1.92308	0	52	0
15		0	48	0	1	58	1.72414	23	55	41.8182	27	64	42.1875	13	55	23.6364	9	41	21.9512		15		0	52	0	0	55	0	51	55	92.7273	57	60	95	41	46	89.1304	45	49	91.8367		15		0	42	0	0	52	0
16	4	0	49	0	2	60	3.33333	12	46	26.087	17	55	30.9091	5	48	10.4167	31	64	48.4375		16	4	0	53	0	0	47	0	49	52	94.2308	50	53	94.3396	43	48	89.5833	57	62	91.9355		16	4	0	40	0	1	45	2.22222
17		0	48	0	0	55	0	23	58	39.6552	21	56	37.5	13	54	24.0741	21	54	38.8889		17		1	54	1.85185	1	59	1.69492	60	66	90.9091	49	51	96.0784	56	62	90.3226	53	59	89.8305		17		0	39	0	1	48	2.08333
18		0	47	0	0	50	0	12	45	26.6667	14	48	29.1667	16	56	28.5714	13	43	30.2326		18		1	52	1.92308	0	54	0	63	70	90	61	64	95.3125	57	62	91.9355	40	46	86.9565		18		0	62	0	0	64	0
19		1	51	1.96078	0	46	0	19	56	33.9286	10	45	22.2222	4	43	9.30233	17	48	35.4167		19		0	60	0	0	60	0	50	54	92.5926	54	56	96.4286	55	60	91.6667	44	48	91.6667		19		0	41	0	0	52	0
20		0	48	0	1	48	2.08333	16	50	32	14	49	28.5714	3	41	7.31707	25	57	43.8596		20		1	60	1.66667	0	45	0	51	54	94.4444	57	58	98.2759	59	68	86.7647	43	52	82.6923		20		1	67	1.49254	0	50	0
21	5	0	57	0	1	62	1.6129	12	47	25.5319	21	59	35.5932	14	56	25	16	47	34.0426		21	5	0	64	0	0	45	0	54	58	93.1034	61	68	89.7059	58	64	90.625	45	48	93.75		21	5	1	70	1.42857	0	74	0
22		0	55	0	0	49	0	15	48	31.25	10	44	22.7273	14	54	25.9259	21	52	40.3846		22		0	65	0	1	47	2.12766	61	63	96.8254	55	60	91.6667	48	55	87.2727	51	56	91.0714		22		1	56	1.78571	0	57	0
23		1	51	1.96078	0	58	0	12	45	26.6667	12	47	25.5319	10	49	20.4082	14	45	31.1111		23		1	63	1.5873	0	57	0	49	51	96.0784	56	59	94.9153	42	46	91.3043	47	53	88.6792		23		0	67	0	1	58	1.72414
24		0	58	0	0	52	0	14	46	30.4348	17	51	33.3333	15	56	26.7857	28	59	47.4576		24		0	58	0	0	52	0	55	62	88.7097	63	69	91.3043	44	52	84.6154	52	55	94.5455		24		0	64	0	1	60	1.66667
25		0	58	0	0	45	0	14	47	29.7872	5	40	12.5	17	58	29.3103	30	62	48.3871		25		0	54	0	0	49	0	58	64	90.625	49	54	90.7407	43	47	91.4894	49	54	90.7407		25		0	55	0	0	54	0
26	6	0	54	0	0	52	0	17	50	34	7	42	16.6667	11	52	21.1538	29	60	48.3333		26	6	0	69	0	0	50	0	52	55	94.5455	43	59	72.8814	47	55	85.4545	49	59	83.0508		26	6	0	53	0	0	52	0
27		0	49	0	0	44	0	23	56	41.0714	18	54	33.3333	4	45	8.88889	22	53	41.5094		27		0	67	0	0	54	0	50	56	89.2857	52	62	83.871	50	58	86.2069	52	55	94.5455		27		0	58	0	0	57	0
28		1	56	1.78571	0	44	0	11	45	24.4444	16	51	31.3725	12	55	21.8182	15	47	31.9149		28		0	55	0	1	44	2.27273	45	48	93.75	54	59	91.5254	46	51	90.1961	51	53	96.2264		28		1	70	1.42857	0	62	0
29		0	57	0	0	55	0	12	44	27.2727	16	52	30.7692	6	46	13.0435	12	43	27.907		29		2	70	2.85714	0	66	0	53	57	92.9825	57	60	95	47	51	92.1569	61	65	93.8462		29		1	65	1.53846	1	63	1.5873
30		2	51	3.92157	1	64	1.5625	20	56	35.7143	24	61	39.3443	14	58	24.1379	19	49	38.7755		30		0	67	0	2	60	3.33333	47	49	95.9184	55	58	94.8276	53	56	94.6429	47	53	88.6792		30		1	45	2.22222	0	45	0
Mean		0.333333	51.4	0.663807	0.4	51	0.747393	17.0667	50.6667	33.2948	16.9333	52.2	31.5902	8.9	50.4333	16.9126	19.0667	50.5667	36.9345		Mean		0.366667	59.6333	0.605163	0.366667	54.2333	0.673099	52.7333	57.7333	91.5033	55.3667	59.9667	92.3521	50.4667	56.1667	89.9142	49.6667	54.3333	91.4624		Mean		0.366667	55.1	0.669302	0.4	55.2	0.748494
Tubular injury score per kidney																					Tubular injury score per kidney																					Tubular injury score per kidney
kidney no.		Sham						IRI 24 h						IRI 48 h							kidney no.		Sham						IRI 24 h						IRI 48 h							kidney no.		Sham
		WT			PT-cKO			WT			PT-cKO			WT			PT-cKO						WT			PT-cKO			WT			PT-cKO			WT			PT-cKO						WT			PT-cKO
1		0.761974			0.465116			35.0608			38.961			13.8754			32.2035				1		0.298507			1.07815			91.433			93.9131			90.3879			91.5099				1		0.344828			1.09681
2		0.425532			1.556			33.8278			33.1825			8.4046			38.1221				2		0.322581			0.322581			88.5609			91.4497			88.6735			92.2331				2		0.444444			0.767045
3		0.869565			0.744828			37.9781			31.4892			19.9646			33.9494				3		1.03268			0.752137			90.2259			93.3753			91.5763			93.3884				3		1.24732			0.77037
4		0.392157			1.08333			31.6675			29.6739			15.9363			39.3671				4		1.08832			0.338983			92.4354			96.087			90.0546			88.6163				4		0.298507			0.861111
5		0.392157			0.322581			28.7341			25.9371			25.486			40.2766				5		0.31746			0.425532			93.0684			91.6666			89.0614			91.7574				5		0.642857			0.678161
6		1.14146			0.3125			32.5006			30.2972			17.8085			37.688				6		0.571429			1.12121			93.2964			87.6211			89.7314			91.2696				6		1.03785			0.31746
Mean		0.663807			0.747393			33.2948			31.5902			16.9126			36.9345				Mean		0.605163			0.673099			91.5033			92.3521			89.9142			91.4624				Mean		0.669302			0.748494
SD		0.311283			0.49315			3.14373			4.33993			5.76516			3.17357				SD		0.367154			0.365214			1.83455			2.86705			1.0302			1.58304				SD		0.390889			0.255174
SEM		0.127081			0.201328			1.28342			1.77177			2.35362			1.2956				SEM		0.14989			0.149098			0.748951			1.17047			0.420579			0.646275				SEM		0.15958			0.104174
vs. wild-type					0.873						0.262						<0.001				vs. wild-type					0.378						0.594						0.126				vs. wild-type					0.957
vs. sham								<0.001			<0.001			<0.001			<0.001				vs. sham								<0.001			<0.001			<0.001			<0.001				vs. sham
vs. IRI 24 h														<0.001			0.052				vs. IRI 24 h														0.008			0.23				vs. IRI 24 h
Normality Test (Shapiro-Wilk) :					Failed (P < 0.050)																Normality Test (Shapiro-Wilk) :					Failed (P < 0.050)																Normality Test (Shapiro-Wilk) :					Passed (P = 0.087)
Kruskal-Wallis + Student-Newman-Keuls Test :							H = 30.641 with 5 degrees of freedom (P =< 0.001)														Kruskal-Wallis + Student-Newman-Keuls Test :							H = 25.527 with 5 degrees of freedom (P =< 0.001)														Two-way ANOVA
																																										Source of Variation			DF	SS		MS
																																										IRI			2	19313.9		9656.93
																																										SAV1ptKO			1	7.944		7.944
																																										IRI x SAV1ptKO			2	14.501		7.251
																																										Residual			30	193.832		6.461
																																										Total			35	19530.1		558.004
[truncated: 12 more columns]

## Sheet: Fig 4b-d
Ki-67-POSITIVE CELLS IN CORTEX										Ki-67-POSITIVE CELLS IN OSOM										Ki-67-POSITIVE CELLS IN ISOM
Ki-67-positve cells per image										Ki-67-positve cells per image										Ki-67-positve cells per image
Image no.	Kidney no.	Sham		IRI 24 h		IRI 48 h				Image no.	Kidney no.	Sham		IRI 24 h		IRI 48 h				Image no.	Kidney no.	Sham		IRI 24 h		IRI 48 h
		Wild-type	SAV1ptKO	Wild-type	SAV1ptKO	Wild-type	SAV1ptKO					Wild-type	SAV1ptKO	Wild-type	SAV1ptKO	Wild-type	SAV1ptKO					Wild-type	SAV1ptKO	Wild-type	SAV1ptKO	Wild-type	SAV1ptKO
1	1	2	4	3	2	40	20			1	1	0	1	2	1	10	13			1	1	0	0	0	1	7	3
2		1	2	1	1	36	28			2		0	0	1	3	11	6			2		0	1	0	0	9	0
3		0	0	2	2	38	33			3		1	0	1	0	9	5			3		0	0	0	1	5	3
4		6	0	1	2	52	19			4		1	1	5	3	8	5			4		1	0	0	1	4	0
5		3	1	3	1	39	24			5		0	0	1	5	10	4			5		0	0	0	0	1	0
6	2	0	2	3	2	34	19			6	2	0	1	1	0	6	13			6	2	0	0	0	0	3	15
7		0	1	4	4	38	13			7		0	0	1	1	18	16			7		0	0	0	0	2	11
8		2	0	2	4	35	11			8		1	0	1	0	8	13			8		0	0	0	0	3	10
9		1	1	3	2	47	9			9		1	0	1	0	3	14			9		0	0	0	0	1	8
10		0	0	3	1	32	25			10		1	0	2	0	5	8			10		0	0	1	0	9	5
11	3	1	0	3	2	54	29			11	3	0	0	2	3	17	15			11	3	0	0	2	1	11	5
12		0	1	4	2	69	19			12		1	0	1	1	18	8			12		0	0	1	2	8	8
13		1	3	2	4	55	18			13		0	1	1	2	12	16			13		0	0	1	0	7	11
14		0	1	4	4	48	19			14		0	0	2	1	18	18			14		0	0	1	0	5	12
15		0	2	2	3	41	15			15		0	1	3	2	10	17			15		1	1	3	1	8	4
16	4	3	1	2	3	39	34			16	4	1	2	2	4	12	14			16	4	0	0	0	1	5	5
17		0	1	2	4	46	25			17		0	4	7	5	13	8			17		0	0	0	0	9	8
18		0	3	3	2	49	27			18		0	1	2	5	23	8			18		0	0	0	0	10	9
19		1	1	4	4	43	27			19		0	2	0	3	7	12			19		0	0	0	0	6	9
20		2	1	4	13	45	33			20		0	1	1	3	13	11			20		0	0	0	0	7	5
21	5	0	1	2	2	31	32			21	5	2	1	4	2	13	15			21	5	0	0	1	0	8	8
22		1	1	1	0	54	32			22		2	1	3	3	19	18			22		0	0	0	2	9	10
23		2	3	2	1	34	13			23		3	0	4	1	10	12			23		0	0	0	0	5	8
24		2	0	2	4	50	30			24		1	0	2	3	7	12			24		0	0	0	1	5	5
25		0	1	1	3	48	14			25		1	1	1	1	8	10			25		0	1	0	0	11	7
26	6	0	3	3	3	68	15			26	6	1	0	3	5	7	15			26	6	0	0	2	0	4	1
27		2	0	2	3	64	21			27		0	0	2	4	9	9			27		0	0	1	1	3	2
28		1	2	1	2	52	19			28		0	1	3	3	5	5			28		0	0	2	4	7	4
29		1	0	2	3	53	16			29		0	0	2	6	6	8			29		0	0	3	1	2	3
30		0	0	1	2	57	12			30		0	1	3	5	4	5			30		1	0	0	0	1	2
Mean		1.06667	1.2	2.4	2.83333	46.3667	21.7			Mean		0.566667	0.666667	2.13333	2.5	10.6333	11.1			Mean		0.1	0.1	0.6	0.566667	5.83333	6.03333
Ki-67-positve cells per kidney										Ki-67-positve cells per kidney										Ki-67-positve cells per kidney
Kidney no.		Sham		IRI 24 h		IRI 48 h				Kidney no.		Sham		IRI 24 h		IRI 48 h				Kidney no.		Sham		IRI 24 h		IRI 48 h
		Wild-type	SAV1ptKO	Wild-type	SAV1ptKO	Wild-type	SAV1ptKO					Wild-type	SAV1ptKO	Wild-type	SAV1ptKO	Wild-type	SAV1ptKO					Wild-type	SAV1ptKO	Wild-type	SAV1ptKO	Wild-type	SAV1ptKO
1		2.4	1.4	2	1.6	41	24.8			1		0.4	0.4	2	2.4	9.6	6.6			1		0.2	0.2	0	0.6	5.2	1.2
2		0.6	0.8	3	2.6	37.2	15.4			2		0.6	0.2	1.2	0.2	8	12.8			2		0	0	0.2	0	3.6	9.8
3		0.4	1.4	3	3	53.4	20			3		0.2	0.4	1.8	1.8	15	14.8			3		0.2	0.2	1.6	0.8	7.8	8
4		1.2	1.4	3	5.2	44.4	29.2			4		0.2	2	2.4	4	13.6	10.6			4		0	0	0	0.2	7.4	7.2
5		1	1.2	1.6	2	43.4	24.2			5		1.8	0.6	2.8	2	11.4	13.4			5		0	0.2	0.2	0.6	7.6	7.6
6		0.8	1	1.8	2.6	58.8	16.6			6		0.2	0.4	2.6	4.6	6.2	8.4			6		0.2	0	1.6	1.2	3.4	2.4
Mean		1.06667	1.2	2.4	2.83333	46.3667	21.7			Mean		0.566667	0.666667	2.13333	2.5	10.6333	11.1			Mean		0.1	0.1	0.6	0.566667	5.83333	6.03333
SD		0.711805	0.252982	0.669328	1.26122	8.11854	5.30471			SD		0.625033	0.665332	0.588784	1.59374	3.35002	3.15151			SD		0.109545	0.109545	0.779744	0.427395	2.03732	3.41858
SEM		0.290593	0.10328	0.273252	0.514889	3.31438	2.16564			SEM		0.255169	0.271621	0.24037	0.650641	1.36764	1.2866			SEM		0.0447214	0.0447214	0.318329	0.174483	0.831732	1.39563
vs. wild-type			0.423		0.749		0.004			vs. wild-type			0.933		0.757		0.694			vs. wild-type			1		0.246		0.968
vs. sham				<0.001	<0.001	<0.001	<0.001			vs. sham				0.389	0.279	<0.001	<0.001			vs. sham				0.016	0.265	<0.001	0.008
vs. IRI 24 h						<0.001	<0.001			vs. IRI 24 h						<0.001	<0.001			vs. IRI 24 h						<0.001	<0.001
Normality Test (Shapiro-Wilk) :					Failed (P < 0.050)					Normality Test (Shapiro-Wilk) :					Passed (P = 0.052)					Normality Test (Shapiro-Wilk) :					Failed (P < 0.050)
Kruskal-Wallis + Student-Newman-Keuls Test :										Two-way ANOVA										Kruskal-Wallis + Student-Newman-Keuls Test :
H = 31.232 with 5 degrees of freedom (P =< 0.001)										Source of Variation			DF	SS	MS	F	P			H = 25.593 with 5 degrees of freedom (P =< 0.001)
										IRI			2	724.22	362.11	87.344	<0.001
										SAV1ptKO			1	0.871	0.871	0.12	0.65
										IRI x SAV1ptKO			2	0.216	0.108	0.026	0.974
										Residual			30	124.373	4.146
										Total			35	849.68	24.277

## Sheet: Fig 5b-d
SAV1 EXPRESSION								MOB1 PHOSPHORYLATION (p-MOB1)								YAP PHOSPHORYLATION (p-YAP)
Kidney no. kidney	Sham		IRI 24 h		IRI 48 h			Kidney no. kidney	Sham		IRI 24 h		IRI 48 h			Kidney no. kidney	Sham		IRI 24 h		IRI 48 h
	Wild-type	SAV1ptKO	Wild-type	SAV1ptKO	Wild-type	SAV1ptKO			Wild-type	SAV1ptKO	Wild-type	SAV1ptKO	Wild-type	SAV1ptKO			Wild-type	SAV1ptKO	Wild-type	SAV1ptKO	Wild-type	SAV1ptKO
1	0.879739	0.700201	2.49382	1.72253	2.87734	2.56806		1	0.574719	0.719935	2.5715	2.42094	2.53583	2.64644		1	0.924936	1.23107	0.776009	1.84056	2.05411	1.38317
2	1.02269	0.732049	1.41195	1.85243	3.1958	1.90312		2	0.756502	1.41103	1.34012	2.17139	3.31008	1.72355		2	1.06768	1.06224	1.54497	2.43531	1.92726	0.894825
3	1.11727	0.796424	2.10101	1.52897	2.48529	2.53908		3	0.974213	1.59277	1.60152	1.1053	1.19117	1.25424		3	0.980315	1.0116	2.30391	1.428	1.83025	0.879162
4	0.980304	0.605838	1.89552	2.31585	2.54452	1.70306		4	0.903176	0.936579	3.05975	1.54574	2.05321	2.49067		4	1.07581	0.935434	1.43624	0.938788	1.68344	1.47385
5			1.36963	1.76286	2.05543	3.45922		5	1.17306	0.867471	1.87755	2.24311	2.57434	3.36004		5	1.15213	0.929852	1.93343	2.28396	1.93767	1.4662
6			1.20799	1.0412	2.70083	2.4643		6	1.61833	1.48285	1.27734	1.21604	3.45891	1.52222		6	0.799127	0.580307	1.9277	3.1447	1.68112	1.83655
Mean	1	0.708628	1.74665	1.70397	2.6432	2.43947		Mean	1	1.16844	1.95463	1.78375	2.52059	2.16619		Mean	1	0.958417	1.65371	2.01189	1.85231	1.32229
SD	0.0985171	0.0793589	0.500064	0.417165	0.385656	0.615944		SD	0.364	0.369662	0.716768	0.566837	0.835781	0.800436		SD	0.126367	0.215526	0.530197	0.7821	0.149624	0.371736
SEM	0.0492585	0.0396794	0.20415	0.170307	0.157444	0.251458		SEM	0.148602	0.150914	0.292619	0.23141	0.341206	0.326777		SEM	0.0515893	0.0879879	0.216452	0.319291	0.0610838	0.15176
vs. wild-type		0.00366689		0.866		0.422		vs. wild-type		0.651		0.646		0.344		vs. wild-type		0.865		0.164		0.037
vs. sham			0.029	0.011	<0.001	<0.001		vs. sham			0.038	0.233	<0.001	0.029		vs. sham			0.05	<0.001	0.004	0.306
vs. IRI 24 h					0.004	0.018		vs. IRI 24 h					0.289	0.559		vs. IRI 24 h					0.556	0.04
Normality Test (Shapiro-Wilk) :				Passed (P = 0.248)				Normality Test (Shapiro-Wilk) :				Passed (P = 0.858)				Normality Test (Shapiro-Wilk) :				Passed (P = 0.113)
Two-way ANOVA								Two-way ANOVA								Two-way ANOVA
Source of Variation		DF	SS	MS	F	P		Source of Variation		DF	SS	MS	F	P		Source of Variation		DF	SS	MS	F	P
IRI		2	13.049	6.525	34.97	<0.001		IRI		2	9.706	4.853	11.917	<0.001		IRI		2	4.121	2.06	11.699	<0.001
SAV1ptKO		1	0.141	0.141	0.754	0.393		SAV1ptKO		1	0.127	0.127	0.313	0.58		SAV1ptKO		1	0.0506	0.0506	0.288	0.596
IRI x SAV1ptKO		2	0.0408	0.0204	0.109	0.897		IRI x SAV1ptKO		2	0.422	0.211	0.518	0.601		IRI x SAV1ptKO		2	1.156	0.578	3.281	0.051
Residual		26	4.851	0.187				Residual		30	12.217	0.407				Residual		30	5.283	0.176
Total		31	18.08	0.583				Total		35	22.473	0.642				Total		35	10.61	0.303
																YAP EXPRESSION (t-YAP)
																Kidney no. kidney	Sham		IRI 24 h		IRI 48 h
																	Wild-type	SAV1ptKO	Wild-type	SAV1ptKO	Wild-type	SAV1ptKO
																1	1.04289	1.257	1.60452	2.77252	2.96097	1.45252
																2	0.833647	1.1543	2.84418	2.99796	3.89253	1.2361
																3	1.19955	0.767696	1.72302	1.16499	3.68221	1.67288
																4	1.09263	0.94664	1.55133	0.98967	2.43822	1.92123
																5	0.953791	0.89642	2.16543	2.26172	3.22261	2.21789
																6	0.896707	0.782665	2.39573	2.45206	2.49607	2.45036
																Mean	1.0032	0.967452	2.04737	2.10649	3.11543	1.82516
																SD	0.134653	0.199136	0.513337	0.838514	0.600448	0.461168
																SEM	0.0549718	0.0812969	0.209569	0.342322	0.245132	0.188271
																vs. wild-type		0.905		0.844		<0.001
																vs. sham			0.004	0.002	<0.001	0.019
																vs. IRI 24 h					0.003	0.617
																Normality Test (Shapiro-Wilk) :				Passed (P = 0.888)
																Two-way ANOVA
																Source of Variation		DF	SS	MS	F	P
																IRI		2	14.202	7.101	26.671	<0.001
																SAV1ptKO		1	1.606	1.606	6.03	0.02
																IRI x SAV1ptKO		2	3.403	1.702	6.391	0.005
																Residual		30	7.988	0.266
																Total		35	27.199	0.777
																YAP ACTIVATION (t-YAP/p-YAP)
																Kidney no. kidney	Sham		IRI 24 h		IRI 48 h
																	Wild-type	SAV1ptKO	Wild-type	SAV1ptKO	Wild-type	SAV1ptKO
																1	1.10948	1.00473	2.38638	1.73854	1.42019	1.03462
																2	0.76831	1.06928	2.1247	1.4208	1.98988	1.36098
																3	1.20406	0.746747	0.863152	0.94158	1.98214	1.87471
																4	0.999385	0.995788	1.24664	1.2167	1.42696	1.28428
																5	0.814605	0.948622	1.29264	1.14291	1.63857	1.49033
																6	1.10416	1.32713	1.43436	0.89994	1.46283	1.31451
																Mean	1	1.01538	1.55798	1.22674	1.65343	1.39324
																SD	0.174658	0.188261	0.578415	0.314593	0.269626	0.27891
																SEM	0.0713039	0.0768572	0.236137	0.128432	0.110074	0.113864
																vs. wild-type		0.936		0.092		0.181
																vs. sham			0.017	0.514	0.005	0.133
																vs. IRI 24 h					0.871	0.659
																Normality Test (Shapiro-Wilk) :				Passed (P = 0.214)
																Two-way ANOVA
																Source of Variation		DF	SS	MS	F	P
																IRI		2	1.724	0.862	7.958	0.002
																SAV1ptKO		1	0.332	0.332	3.063	0.09
																IRI x SAV1ptKO		2	0.201	0.101	0.928	0.406
																Residual		30	3.25	0.108
																Total		35	5.507	0.157

## Sheet: Fig 6b
ERK PHOSPHORYLATION (p-ERK)
sample no. kidney	Sham		IRI 24 h		IRI 48 h
	Wild-type	SAV1ptKO	Wild-type	SAV1ptKO	Wild-type	SAV1ptKO
1	0.877715	0.231571	1.77373	1.915	3.25496	2.56141
2	0.738856	1.15763	1.20323	2.69846	2.58261	2.40161
3	0.273424	0.516729	1.25683	0.762814	1.92296	0.730073
4	0.996036	0.906628	1.84004	1.62874	1.39563	2.359
5	1.24097	0.529879	2.46143	1.33234	2.28035	2.62978
6	1.873	0.716793	1.87982	1.21595	1.82397	1.53257
Mean	1	0.676539	1.73585	1.59222	2.21008	2.03574
SD	0.535027	0.325901	0.463168	0.667282	0.652739	0.751734
SEM	0.218424	0.133049	0.189088	0.272417	0.26648	0.306894
vs. wild-type		0.345		0.673		0.609
vs. sham			0.09	0.028	0.003	0.001
vs. IRI 24 h					0.35	0.397
Normality Test (Shapiro-Wilk) :				Passed (P = 0.992)
Two-way ANOVA
Source of Variation		DF	SS	MS	F	P
IRI		2	10.171	5.086	14.932	<0.001
SAV1ptKO		1	0.411	0.411	1.208	0.28
IRI x SAV1ptKO		2	0.0555	0.0278	0.0815	0.922
Residual		30	10.217	0.341
Total		35	20.855	0.596
ERK EXPRESSION (t-ERK)
sample no. kidney	Sham		IRI 24 h		IRI 48 h
	Wild-type	SAV1ptKO	Wild-type	SAV1ptKO	Wild-type	SAV1ptKO
1	1.05529	0.908224	1.07292	1.09435	1.63245	1.43743
2	0.957918	1.26853	1.2664	0.954668	1.26545	1.45791
3	1.0982	1.16457	1.04952	1.22953	1.79092	1.28984
4	1.09222	0.833551	1.24699	1.21277	1.50625	1.44698
5	0.784936	1.08194	0.937237	1.18409	1.26972	1.29425
6	1.01143	1.05168	0.981522	1.0025	1.32371	1.31713
Mean	1	1.05142	1.09243	1.11299	1.46475	1.37392
SD	0.117778	0.160527	0.136206	0.115078	0.216279	0.081324
SEM	0.0480829	0.0655349	0.0556057	0.0469805	0.0882954	0.0332004
vs. wild-type		0.542		0.807		0.284
vs. sham			0.516	0.742	<0.001	0.002
vs. IRI 24 h					<0.001	0.011
Normality Test (Shapiro-Wilk) :				Passed (P = 0.523)
Two-way ANOVA
Source of Variation		DF	SS	MS	F	P
IRI		2	1.044	0.522	25.103	<0.001
SAV1ptKO		1	0.000356	0.000356	0.0171	0.897
IRI x SAV1ptKO		2	0.0336	0.0168	0.807	0.456
Residual		30	0.624	0.0208
Total		35	1.703	0.0486
ERK ACTIVATION (p-ERK/t-ERK)
sample no. kidney	Sham		IRI 24 h		IRI 48 h
	Wild-type	SAV1ptKO	Wild-type	SAV1ptKO	Wild-type	SAV1ptKO
1	0.831726	0.254971	1.65318	1.74989	1.99391	1.78194
2	0.771314	0.912577	0.950121	2.8266	2.04086	1.6473
3	0.248974	0.443707	1.19753	0.620412	1.07372	0.56602
4	0.911942	1.08767	1.47559	1.34299	0.926561	1.63029
5	1.58098	0.489748	2.62626	1.12519	1.79595	2.03189
6	1.85182	0.68157	1.91521	1.21292	1.37792	1.16357
Mean	1.03279	0.64504	1.63631	1.47967	1.53482	1.47017
SD	0.584654	0.311652	0.591148	0.753796	0.477962	0.525594
SEM	0.238684	0.127231	0.241335	0.307736	0.195127	0.214573
vs. wild-type		0.237		0.63		0.842
vs. sham			0.163	0.278	0.038	0.04
vs. IRI 24 h					0.947	1
Normality Test (Shapiro-Wilk) :				Passed (P = 0.657)
Two-way ANOVA
Source of Variation		DF	SS	MS	F	P
IRI		2	3.842	1.921	6.192	0.006
SAV1ptKO		1	0.371	0.371	1.196	0.283
IRI x SAV1ptKO		2	0.166	0.0831	0.268	0.767
Residual		30	9.307	0.31
Total		35	13.686	0.391

## Sheet: Fig 7b-c
PI3K EXPRESSION								AKT PHOSPHORYLATION (p-AKT)
sample no. kidney	Sham		IRI 24 h		IRI 48 h			sample no. kidney	Sham		IRI 24 h		IRI 48 h
	Wild-type	SAV1ptKO	WT	PT-cKO	WT	PT-cKO			Wild-type	SAV1ptKO	WT	PT-cKO	WT	PT-cKO
1	1.11772	1.07335	0.988136	0.722551	0.777105	0.913734		1	0.806426	1.13809	3.13606	3.22864	3.08074	3.6737
2	0.969235	0.97925	0.871258	0.73017	1.10498	0.927668		2	0.789062	1.0891	2.41635	3.56165	3.6448	5.01259
3	1.00625	0.992317	0.732596	0.881266	0.793538	0.72434		3	1.2632	1.05784	4.18314	4.03027	2.58378	5.02769
4	1.21124	1.07024	0.787787	0.74703	0.748068	0.962396		4	0.714504	1.13043	2.95132	2.92112	3.63185	3.57024
5	0.837431	0.911935	0.821833	0.85607	0.915295	0.886773		5	1.11356	0.868457	3.41808	3.55763	2.40002	4.58798
6	0.858121	0.799827	0.837109	0.863901	1.10715	0.818527		6	1.31325	1.47723	3.31769	3.41627	3.65043	3.36343
Mean	1	0.971153	0.839787	0.800165	0.907689	0.87224		Mean	1	1.12686	3.23711	3.4526	3.16527	4.20594
SD	0.14562	0.103572	0.0866272	0.0741775	0.163907	0.0870549		SD	0.26221	0.197921	0.583052	0.371639	0.568138	0.757512
SEM	0.0594491	0.0422831	0.0353654	0.0302829	0.0669147	0.03554		SEM	0.107047	0.0808009	0.23803	0.151721	0.231942	0.309253
vs. wild-type		0.667		0.555		0.598		vs. wild-type		0.662		0.459		0.001
vs. sham			0.056	0.039	0.359	0.31		vs. sham			<0.001	<0.001	<0.001	<0.001
vs. IRI 24 h					0.569	0.53		vs. IRI 24 h					0.966	0.035
Normality Test (Shapiro-Wilk) :				Passed (P = 0.380)				Normality Test (Shapiro-Wilk) :				Passed (P = 0.741)
Two-way ANOVA								Two-way ANOVA
Source of Variation		DF	SS	MS	F	P		Source of Variation		DF	SS	MS	F	P
IRI		2	0.166	0.0829	6.268	0.005		IRI		2	48.787	24..394	98.72	<0.001
SAV1ptKO		1	0.0108	0.0108	0.816	0.373		SAV1ptKO		1	1.913	1.913	7.741	0.009
IRI x SAV1ptKO		2	0.000177	8.86e-05	0.00669	0.993		IRI x SAV1ptKO		2	1.524	0.762	3.083	0.061
Residual		30	0.397	0.0132				Residual		30	7.413	0.247
Total		35	0.574	0.0164				Total		35	59.637	1.704
								AKT EXPRESSION (t-AKT)
								sample no. kidney	Sham		IRI 24 h		IRI 48 h
									Wild-type	SAV1ptKO	WT	PT-cKO	WT	PT-cKO
								1	0.957309	1.07995	1.09519	0.834431	1.1666	1.07375
								2	1.06163	0.965897	0.725667	0.693334	1.00402	1.02429
								3	1.06379	1.10268	0.736031	0.705858	0.920861	0.876847
								4	1.00724	0.940624	0.684274	0.685726	1.17068	0.953997
								5	0.867963	0.980923	0.905952	0.895346	1.17879	1.02701
								6	1.05032	0.913354	0.92016	0.836382	0.926091	0.876917
								Mean	1.00137	0.997238	0.844546	0.77518	1.06117	0.972135
								SD	0.0770672	0.0767458	0.157421	0.0907771	0.125012	0.0831058
								SEM	0.0314626	0.0313313	0.0642669	0.0370596	0.051036	0.0339278
								vs. wild-type		0.947		0.266		0.156
								vs. sham			0.04	0.003	0.597	0.912
								vs. IRI 24 h					0.004	0.009
								Normality Test (Shapiro-Wilk) :				Passed (P = 0.065)
								Two-way ANOVA
								Source of Variation		DF	SS	MS	F	P
								IRI		2	0.316	0.158	14.06	<0.001
								SAV1ptKO		1	0.0264	0.0264	2.352	0.136
								IRI x SAV1ptKO		2	0.0119	0.00593	0.528	0.595
								Residual		30	0.337	0.0112
								Total		35	0.691	0.0197
								p-AKT/t-AKT
								sample no. kidney	Sham		IRI 24 h		IRI 48 h
									Wild-type	SAV1ptKO	WT	PT-cKO	WT	PT-cKO
								1	0.842388	1.05384	2.86347	3.86928	2.64078	3.42135
								2	0.743258	1.12755	3.32983	5.13699	3.63019	4.89374
								3	1.18744	0.959332	5.68337	5.70974	2.80583	5.73383
								4	0.709371	1.20178	4.31307	4.25989	3.10235	3.74241
								5	1.28296	0.885347	3.77292	3.97347	2.03601	4.46732
								6	1.25034	1.61737	3.60556	4.08459	3.94176	3.83552
								Mean	1.00263	1.14087	3.92804	4.50566	3.02615	4.34903
								SD	0.265726	0.259525	0.98475	0.74489	0.690862	0.862628
								SEM	0.108482	0.105951	0.402022	0.3041	0.282043	0.352166
								vs. wild-type		0.732		0.16		0.003
								vs. sham			<0.001	<0.001	<0.001	<0.001
								vs. IRI 24 h					0.079	0.919
								Normality Test (Shapiro-Wilk) :				Passed (P = 0.118)
								Two-way ANOVA
								Source of Variation		DF	SS	MS	F	P
								IRI		2	68.058	34.029	70.796	<0.001
								SAV1ptKO		1	4.156	4.156	8.647	0.006
								IRI x SAV1ptKO		2	2.152	1.076	2.238	0.124
								Residual		30	14.42	0.481
								Total		35	88.786	2.537
